# Supplementary material for: OrfM: a fast open reading frame predictor for metagenomic data
Source: Bioinformatics. 2016 May 3;32(17):2702–3. doi: 10.1093/bioinformatics/btw241 (PMC5013905; doi:10.1093/bioinformatics/btw241)
Supplement: Supplementary Data [file supp_btw241_suppl_data_updated.zip]

Archive with 3 entries (3 files):
- SupplementaryTable1.txt
- SupplementaryText1.txt
- SupplementaryText2.doc
