# Supplementary material for: OrfM: a fast open reading frame predictor for metagenomic data
Source: Bioinformatics. 2016 May 3;32(17):2702–3. doi: 10.1093/bioinformatics/btw241 (PMC5013905; doi:10.1093/bioinformatics/btw241)
Supplement: Supplementary Data [file supp_btw241_suppl_data_updated.zip › SupplementaryTable1.txt]

646311958
637000152
637000040
2506520034
640427129
640069329
646564566
648028018
2517093037
637000183
641522619
650716064
649633084
2519899778
637000342
2522572173
643348540
650716029
637000321
637000167
648231717
2509276062
642555151
649633080
2517093032
2511231179
640069301
2503283018
643348573
2503538021
644736406
2511231150
650377932
648028011
650377986
637000008
637000125
2511231144
637000239
646862307
637000279
649633073
649633101
643348551
646564581
651053017
2513020047
2506783064
642555126
643692010
2506520009
646564501
646311944
641228505
637000191
637000045
639633035
649633016
649633070
642555129
637000162
642555110
646311964
649633019
637000080
637000308
2513237201
2511231091
2518645544
644736350
641522639
2511231116
642555171
2511231203
2522125167
2503692001
642555141
2511231112
637000276
2522572171
2511231074
2513237250
646862305
2509276063
650716071
2518645575
646862329
650716076
649633046
642555155
646564589
646862301
2510065050
649633043
640427110
2512564069
637000234
639279304
2518645552
2507262052
640753046
640069311
2511231106
646564565
2513237199
2505679032
2513237188
651053016
650716069
650716036
648231709
2512564060
2511231175
643348502
2508501051
2511231121
650716045
642555102
644736394
639633056
650716026
649633039
2511231083
651053049
651053063
646862343
2524023218
640753048
646311942
637000138
646862324
639633031
642555150
2518645548
2512564072
2504756059
2506485002
646311906
646311940
650377936
2518645564
650716031
646862323
639633061
2502790017
2511231126
643348581
2519899544
643692042
637000180
648028020
650377908
648028046
2521172689
644736338
2519103095
640427121
643692036
648231713
643348507
2512564049
637000294
646564574
2519899526
2512564056
650377939
637000054
637000303
646564543
2505679078
2513237186
646564529
2506520041
644736322
640427136
2509276022
649633010
2508501072
643348565
646564559
641228509
2503707009
639633007
648028052
641522648
646564512
649633057
637000253
2507262043
2524023201
646564560
640427146
649633048
637000041
643692021
646311952
650377921
2504643012
649633102
2522572200
642555153
2511231204
641228481
2518645549
637000047
637000217
650377947
643348556
2510065016
2511231161
648028023
637000016
2511231207
2504136006
640069335
2501004205
646564530
643348523
637000210
650377927
2526164715
2511231120
646564549
646311907
639633049
646564578
639633021
637000033
651053054
650377909
2517093031
643692038
644736339
644736384
646862344
638154518
637000005
650377962
2526164706
2511231053
2512564050
651053053
641522601
650716024
649633051
2510917016
650377965
2511231072
2513237214
643348508
644736346
637000320
2506783011
637000025
646564550
650716008
2511231138
638154507
651053022
649633005
2512564039
651053033
650377933
637000329
650377914
643692023
637000168
646564564
2507262035
2510065044
646564508
650377903
650716077
637000261
2511231195
2518645553
637000299
641522650
651053046
2512564080
649633023
2519899542
637000316
2508501111
639633016
642555121
644736411
2504756004
649633004
643692005
649633093
646564539
650716063
2512564028
2522572199
637000111
2513237219
2515154053
651053061
637000142
646311915
2506783009
640753006
646564526
640069328
651053077
646862308
650716003
650716079
2519899546
644736357
650716091
637000258
640427137
2504136000
2510065009
646311961
2526164721
644736332
2513237179
650716039
2508501041
637000309
2512047043
643692009
2517572023
638154501
649633042
650377978
640753036
638154505
637000050
649633061
637000166
2521172709
637000306
639633048
2522572169
2505679073
637000295
2506783068
637000036
2519899779
644736395
651053011
649633087
651053065
2506520043
2511231221
644736359
650716011
2521172695
637000135
2509276020
650716032
2513237245
650377923
640427124
640753035
640753032
2511231192
650377984
2509601008
646862313
2511231218
2511231173
2513237194
650377956
2523533631
2519899539
643348568
2509601011
640427139
640753026
644736412
637000132
2526164718
646862319
649633071
640753010
651053047
637000074
640753040
637000029
2511231157
644736348
646564588
648028045
644736405
650716057
2506520048
649633059
650377907
644736372
637000273
649633067
646564524
646564545
643348575
2521172715
643348570
641228504
643348561
2511231135
651053012
643348577
649633064
649633007
641522657
642555136
639633019
2507262044
640069305
642555122
651053010
642555107
641228478
651053067
2513237215
2513237216
2513237195
2505679077
640069320
2524023215
2512564047
637000282
2521172687
644736328
646564536
639633037
637000027
642555131
643348542
650377964
2506210003
649633082
650377929
2519103097
637000290
650377916
646564584
2505119043
637000265
651053045
643348572
637000333
2518645563
637000322
2513237187
2521172711
2521172684
2508501002
2511231180
2513237203
637000255
646564563
640753034
650377977
2502171171
640753033
2511231079
648028033
644736330
2505679009
642555169
646564506
639633001
641228497
2518645551
643348562
2511231177
648028040
638154521
649633049
646311936
637000094
646862306
640069334
641522629
641522630
637000245
651053072
646564542
650716028
641522622
646862309
2504756018
2512564040
650716012
650716104
641522635
648028014
643348504
651053018
2511231108
637000344
639279310
646564513
644736331
649633074
651053019
648231710
649633108
650377973
651053034
2521172679
646564548
637000192
638154520
648028015
637000324
2511231061
2512564071
2515154209
648028041
649633094
648028035
2511231065
640427105
2510065086
2511231208
639633041
637000120
641522651
643348583
640069323
639633032
643348517
644736399
650377953
2518645569
640069313
2513237256
640753003
641522654
2506783014
637000039
648231712
640069321
642555137
640753002
2511231064
640069310
648028061
639633003
650716061
650716002
2509276061
648028053
2509601019
2512564067
637000038
639633063
648231707
646862351
637000297
2519103115
644736371
648028027
646862347
646564569
643348564
644736402
637000326
646862318
639633055
637000304
650377963
649633081
646564561
639633065
637000251
637000157
2518645565
646862315
2511231211
640753021
643692020
2508501136
637000057
650716047
2524023197
650377960
640069322
2518645561
650716095
650377950
637000209
651053066
650377944
637000264
650377920
650716062
641228499
2521172706
651053003
643692019
646311951
637000028
649633083
646311937
637000150
637000335
637000184
649633062
2503982035
643348558
2510065049
2511231170
646862348
646311930
643692039
643348515
649633097
641228500
638154515
646862320
643348521
637000165
637000204
646311950
648028032
646862341
637000123
646564585
637000205
2510917010
643348580
2511231183
2505679007
650716014
649633040
637000032
643692051
2521172688
640069333
646564554
2501416926
650377954
643348574
2511231190
644736358
2512564033
637000092
2526164700
637000059
646862311
2510065076
2526164709
650716049
640753020
646311910
2503538010
2521172691
648231701
2513237181
2517093038
640753031
2511231169
644736344
642555112
637000231
637000350
643348537
637000211
642555145
2513237200
643692007
2511231113
2526164699
639633024
640753058
2518645579
650716099
648231702
644736388
637000293
637000023
637000203
640753052
640753001
640427128
644736369
2508501046
643348535
650377974
643692022
2511231133
651053071
650377922
650716074
644736374
637000187
637000270
637000115
650716086
2512564055
651053052
643692045
637000328
651053025
640427140
650716048
644736390
650716085
2511231063
2511231071
646564570
637000070
2518645560
637000302
641228485
2511231060
644736333
641522656
648028002
637000107
640427115
644736377
2511231131
650716103
637000055
637000052
644736325
2501416924
648028029
642555119
643348501
646311943
649633055
2503707008
637000109
648028012
637000066
644736409
637000062
637000139
650716006
642555113
637000281
650377918
641522647
650716046
2506520014
649633021
646311931
2507149024
2511231075
637000126
2511231167
644736404
641228501
637000085
648028016
644736407
2527291516
637000118
646564502
2512564076
649633037
643348533
637000081
644736370
649633011
2521172680
643348576
2511231174
651053040
639633051
2519103108
650716020
2518645558
650716059
2518645550
2512564005
2511231206
637000300
646564527
643692004
637000227
2512564073
639633014
637000267
637000220
639279307
2512564077
640753029
646862334
640753028
640753044
637000098
648028022
642555130
2512564043
2519103198
2506783006
642555158
643348519
637000051
650716072
643348566
646862322
650716052
639279302
649633058
637000156
2519103101
650377941
640427109
651053039
648028026
640753004
637000225
650716040
2511231129
637000353
2511231117
637000164
2511231099
637000174
2521172710
649633098
644736337
2508501045
2509276056
650377987
2517093024
650377985
642555152
643348524
2522572170
651053030
642555147
2511231163
643348506
2521172690
639633052
643348539
2511231160
639633015
640069330
2503283023
651053036
2512875013
646564553
639633050
637000216
637000163
648028008
648028049
637000345
2503538028
637000222
651053013
644736323
2511231077
641228511
648028021
648231704
2512047042
648028062
646311953
650716013
637000105
2528311132
2512564065
637000289
649633099
2506520015
637000116
644736340
637000072
646311914
641522610
646311967
649633106
644736383
651053076
2521172681
637000043
651053073
639279309
637000310
649633104
640427116
640753018
2505679068
637000017
2504756058
2506520044
637000145
2509276067
2511231166
2508501070
642555105
640427101
650377972
2512564066
2512564048
637000334
650716102
642555166
643348514
641522612
649633006
2508501106
650716044
2526164707
2522572172
2519103107
642555154
2511231202
2511231084
642555140
2512047035
640753027
650716004
650716015
2509601001
642555106
649633041
646564520
637000129
641522608
646311918
639633042
641522624
640069312
640427145
637000103
2509276058
644736341
637000014
644736385
649633076
650377934
639279301
649633031
637000018
2513237176
2506783061
643692054
2510065023
2519899547
640753007
2511231187
648028010
646862330
2511231067
2511231103
646862342
641522626
637000190
637000159
2513237185
2521172697
637000318
649633044
2511231188
640753057
641522646
640069327
2508501108
637000073
2512564035
641522649
2513237252
637000113
640427131
650716073
2513237236
2519103102
649633026
643692035
651053005
637000171
2506520045
646564505
651053031
643348548
646564587
2507262054
640069319
650716027
2509276064
648231705
649633100
644736373
637000179
646311912
641522609
637000013
2516493003
2511231110
2511231058
646311927
641522604
650377902
637000122
2512564074
