# Supplementary material for: OrfM: a fast open reading frame predictor for metagenomic data
Source: Bioinformatics. 2016 May 3;32(17):2702–3. doi: 10.1093/bioinformatics/btw241 (PMC5013905; doi:10.1093/bioinformatics/btw241)
Supplement: Supplementary Data [file supp_btw241_suppl_data_updated.zip › SupplementaryText1.txt]

#!/bin/bash

\time --verbose --output orfm_compressed_benchmark_iteration_1.txt orfm /tmp/mock_100bp.fastq.gz > /dev/null
\time --verbose --output getorf_compressed_benchmark_iteration_1.txt getorf -minsize 96 -sequence <(zcat /tmp/mock_100bp.fastq.gz) -outseq /dev/null
\time --verbose --output orfm_uncompressed_benchmark_iteration_1.txt orfm /tmp/mock_100bp.fasta > /dev/null
\time --verbose --output getorf_uncompressed_benchmark_iteration_1.txt getorf -minsize 96 -sequence /tmp/mock_100bp.fasta -outseq /dev/null
\time --verbose --output translate_uncompressed_benchmark_iteration_1.txt translate -l 31 /tmp/mock_100bp.fasta > /dev/null
\time --verbose --output orfm_IMG_benchmark_iteration_1.txt orfm /tmp/mock_IMG.fasta > /dev/null
\time --verbose --output getorf_IMG_benchmark_iteration_1.txt getorf -minsize 96 -sequence /tmp/mock_IMG.fasta -outseq /dev/null
\time --verbose --output translate_IMG_benchmark_iteration_1.txt translate -l 31 /tmp/mock_IMG.fasta > /dev/null

\time --verbose --output orfm_compressed_benchmark_iteration_2.txt orfm /tmp/mock_100bp.fastq.gz > /dev/null
\time --verbose --output getorf_compressed_benchmark_iteration_2.txt getorf -minsize 96 -sequence <(zcat /tmp/mock_100bp.fastq.gz) -outseq /dev/null
\time --verbose --output orfm_uncompressed_benchmark_iteration_2.txt orfm /tmp/mock_100bp.fasta > /dev/null
\time --verbose --output getorf_uncompressed_benchmark_iteration_2.txt getorf -minsize 96 -sequence /tmp/mock_100bp.fasta -outseq /dev/null
\time --verbose --output translate_uncompressed_benchmark_iteration_2.txt translate -l 31 /tmp/mock_100bp.fasta > /dev/null
\time --verbose --output orfm_IMG_benchmark_iteration_2.txt orfm /tmp/mock_IMG.fasta > /dev/null
\time --verbose --output getorf_IMG_benchmark_iteration_2.txt getorf -minsize 96 -sequence /tmp/mock_IMG.fasta -outseq /dev/null
\time --verbose --output translate_IMG_benchmark_iteration_2.txt translate -l 31 /tmp/mock_IMG.fasta > /dev/null

\time --verbose --output orfm_compressed_benchmark_iteration_3.txt orfm /tmp/mock_100bp.fastq.gz > /dev/null
\time --verbose --output getorf_compressed_benchmark_iteration_3.txt getorf -minsize 96 -sequence <(zcat /tmp/mock_100bp.fastq.gz) -outseq /dev/null
\time --verbose --output orfm_uncompressed_benchmark_iteration_3.txt orfm /tmp/mock_100bp.fasta > /dev/null
\time --verbose --output getorf_uncompressed_benchmark_iteration_3.txt getorf -minsize 96 -sequence /tmp/mock_100bp.fasta -outseq /dev/null
\time --verbose --output translate_uncompressed_benchmark_iteration_3.txt translate -l 31 /tmp/mock_100bp.fasta > /dev/null
\time --verbose --output orfm_IMG_benchmark_iteration_3.txt orfm /tmp/mock_IMG.fasta > /dev/null
\time --verbose --output getorf_IMG_benchmark_iteration_3.txt getorf -minsize 96 -sequence /tmp/mock_IMG.fasta -outseq /dev/null
\time --verbose --output translate_IMG_benchmark_iteration_3.txt translate -l 31 /tmp/mock_IMG.fasta > /dev/null
